# Supplementary material for: Bis[(E)-4-chloro-2-(2-furylmethyl­imino­meth­yl)phenolato]iron(II)
Source: Acta Crystallogr Sect E Struct Rep Online. 2008 May 30;64(Pt 6):m844. doi: 10.1107/S1600536808015559 (PMC2961607; doi:10.1107/S1600536808015559)
Supplement: Supplementary file 1 [file e-64-0m844-sup1.cif]

##############################################################################
###                                                                        ###
###        Electronic paper (Acta Crystallographica Section E)             ###
###                                                                        ###
##############################################################################
#                                                                            #
# This CIF contains the data in a paper accepted for publication in Acta     #
# Crystallographica Section E. It conforms to the requirements of Notes      #
# for Authors for Section E, and has been peer reviewed under the auspices   #
# of the IUCr Commission on Journals.                                        #
#                                                                            #
# Full details of the Crystallographic Information File format               #
# are given in the paper "The Crystallographic Information File (CIF):       #
# a New Standard Archive File for Crystallography" by S. R. Hall, F. H.      #
# Allen and I. D. Brown [Acta Cryst. (1991), A47, 655-685].                  #
#                                                                            #
# The current version of the core CIF dictionary is obtainable from          #
# ftp://ftp.iucr.org/pub/cif_core.dic. The current version number is 2.4.    #
#                                                                            #
# Software is freely available for graphical display of the structure(s) in  #
# this CIF.  For information consult the CIF home page http://www.iucr.org/  #
# cif/home.html                                                              #
#                                                                            #
# This file may be used for bona fide research purposes within the           #
# scientific community so long as proper attribution is given to the journal # 
# article from which it was obtained.                                        #
#                                                                            #
##############################################################################
                                             
data_global
_audit_creation_method     'form.cif (version 2.0)'
_journal_data_validation_number     ?
_journal_date_recd_electronic     2008-05-21
_journal_date_accepted     2008-05-23
_journal_name_full     'Acta Crystallographica, Section E'
_journal_year     2008
_journal_volume     64
_journal_issue      6
_journal_page_first     m844
_journal_page_last     m844
_journal_paper_category     QM
_journal_coeditor_code     SJ2505
_publ_contact_author_name     'Qing-Fu Zeng'
_publ_contact_author_address
;
Engineering Research Center for Clean Production of Textile Printing
Ministry of Education
Wuhan University of Science & Engineering
Wuhan 430073
People's Republic of China
;
_publ_contact_author_email     qingfu_zeng@163.com
_publ_contact_author_fax     ?
_publ_contact_author_phone     ?
_publ_section_title
;
Bis[(<i>E</i>)-4-chloro-2-(2-furylmethyliminomethyl)phenolato]iron(II)
;
loop_
    _publ_author_name
    _publ_author_address
    'Dong-Sheng Xia'
;
Engineering Research Center for Clean Production of Textile Printing
Ministry of Education
Wuhan University of Science & Engineering
Wuhan 430073
People's Republic of China
;
    'Wu Chen'
;
Engineering Research Center for Clean Production of Textile Printing
Ministry of Education
Wuhan University of Science & Engineering
Wuhan 430073
People's Republic of China
;
    'Jing Huang'
;
Engineering Research Center for Clean Production of Textile Printing
Ministry of Education
Wuhan University of Science & Engineering
Wuhan 430073
People's Republic of China
;
    'Qing-Fu Zeng'
;
Engineering Research Center for Clean Production of Textile Printing
Ministry of Education
Wuhan University of Science & Engineering
Wuhan 430073
People's Republic of China
;
data_I
_audit_creation_method     SHELXL-97
_chemical_name_systematic
;
Bis[(E)-4-chloro-2-(2-furylmethyliminomethyl)phenolato]iron(II)
;
_chemical_name_common     ?
_chemical_formula_moiety     'C24 H18 Cl2 Fe N2 O4'
_chemical_formula_sum     'C24 H18 Cl2 Fe N2 O4'
_chemical_formula_iupac     '[Fe (C12 H9 Cl N O2)2]'
_chemical_formula_weight     525.15
_chemical_melting_point     ?
_symmetry_cell_setting     monoclinic
_symmetry_space_group_name_H-M     'C 2'
_symmetry_space_group_name_Hall     'C 2y'
loop_
    _symmetry_equiv_pos_as_xyz
    'x, y, z'
    '-x, y, -z'
    'x+1/2, y+1/2, z'
    '-x+1/2, y+1/2, -z'
_cell_length_a     22.550(4)
_cell_length_b     4.6270(6)
_cell_length_c     13.822(3)
_cell_angle_alpha     90.00
_cell_angle_beta     127.73(3)
_cell_angle_gamma     90.00
_cell_volume     1140.6(4)
_cell_formula_units_Z     2
_cell_measurement_reflns_used     823
_cell_measurement_theta_min     2.4
_cell_measurement_theta_max     26.2
_cell_measurement_temperature     298(2)
_exptl_crystal_description     block
_exptl_crystal_colour     brown
_exptl_crystal_size_max     0.21
_exptl_crystal_size_mid     0.21
_exptl_crystal_size_min     0.20
_exptl_crystal_density_diffrn     1.529
_exptl_crystal_density_meas     ?
_exptl_crystal_density_method     'not measured'
_exptl_crystal_F_000     536
_exptl_absorpt_coefficient_mu     0.930
_exptl_absorpt_correction_type     multi-scan
_exptl_absorpt_process_details     '(SADABS; Sheldrick, 1996)'
_exptl_absorpt_correction_T_min     0.8287
_exptl_absorpt_correction_T_max     0.8359
_exptl_special_details
;
;
_diffrn_ambient_temperature     298(2)
_diffrn_radiation_type     MoK\a
_diffrn_radiation_wavelength     0.71073
_diffrn_radiation_source     'fine-focus sealed tube'
_diffrn_radiation_monochromator     graphite
_diffrn_measurement_device_type     'Bruker SMART CCD area-detector'
_diffrn_measurement_method     \w
_diffrn_detector_area_resol_mean     ?
_diffrn_reflns_number     1314
_diffrn_reflns_av_R_equivalents     0.0354
_diffrn_reflns_av_sigmaI/netI     0.0630
_diffrn_reflns_theta_min     1.86
_diffrn_reflns_theta_max     25.97
_diffrn_reflns_theta_full     25.97
_diffrn_measured_fraction_theta_max     0.999
_diffrn_measured_fraction_theta_full     0.999
_diffrn_reflns_limit_h_min     -21
_diffrn_reflns_limit_h_max     27
_diffrn_reflns_limit_k_min     -5
_diffrn_reflns_limit_k_max     0
_diffrn_reflns_limit_l_min     -17
_diffrn_reflns_limit_l_max     0
_diffrn_standards_number     0
_diffrn_standards_interval_count     ?
_diffrn_standards_interval_time     ?
_diffrn_standards_decay_%     ?
_refine_special_details
;
 Refinement of F^2^ against ALL reflections.  The weighted R-factor wR and
 goodness of fit S are based on F^2^, conventional R-factors R are based
 on F, with F set to zero for negative F^2^. The threshold expression of
 F^2^ > 2sigma(F^2^) is used only for calculating R-factors(gt) etc. and is
 not relevant to the choice of reflections for refinement.  R-factors based
 on F^2^ are statistically about twice as large as those based on F, and R-
 factors based on ALL data will be even larger.
;
_reflns_number_total     1262
_reflns_number_gt     973
_reflns_threshold_expression     I>2\s(I)
_refine_ls_structure_factor_coef     Fsqd
_refine_ls_matrix_type     full
_refine_ls_R_factor_all     0.0902
_refine_ls_R_factor_gt     0.0601
_refine_ls_wR_factor_gt     0.1605
_refine_ls_wR_factor_ref     0.2027
_refine_ls_goodness_of_fit_ref     1.056
_refine_ls_restrained_S_all     1.056
_refine_ls_number_reflns     1262
_refine_ls_number_parameters     151
_refine_ls_number_restraints     1
_refine_ls_hydrogen_treatment     constr
_refine_ls_weighting_scheme     calc
_refine_ls_weighting_details
         'calc w=1/[\s^2^(Fo^2^)+(0.1149P)^2^+2.2051P] where P=(Fo^2^+2Fc^2^)/3'
_atom_sites_solution_hydrogens     geom
_atom_sites_solution_primary     direct
_atom_sites_solution_secondary     difmap
_refine_ls_shift/su_max     0.001
_refine_ls_shift/su_max_lt     0.001
_refine_ls_shift/su_mean     0.000
_refine_diff_density_max     0.602
_refine_diff_density_min     -0.400
_refine_ls_extinction_method     'SHELXL97 (Sheldrick, 2008)'
_refine_ls_extinction_coef     0.011(3)
_refine_ls_extinction_expression
                                  'Fc^*^=kFc[1+0.001xFc^2^\l^3^/sin(2\q)]^-1/4^'
_refine_ls_abs_structure_details     'Flack (1983), 0 Friedel pairs'
_refine_ls_abs_structure_Flack     -0.02(9)
loop_
    _atom_type_symbol
    _atom_type_description
    _atom_type_scat_dispersion_real
    _atom_type_scat_dispersion_imag
    _atom_type_scat_source
    'C' 'C' 0.0033 0.0016
                         'International Tables Vol C Tables 4.2.6.8 and 6.1.1.4'
    'H' 'H' 0.0000 0.0000
                         'International Tables Vol C Tables 4.2.6.8 and 6.1.1.4'
    'N' 'N' 0.0061 0.0033
                         'International Tables Vol C Tables 4.2.6.8 and 6.1.1.4'
    'O' 'O' 0.0106 0.0060
                         'International Tables Vol C Tables 4.2.6.8 and 6.1.1.4'
    'Cl' 'Cl' 0.1484 0.1585
                         'International Tables Vol C Tables 4.2.6.8 and 6.1.1.4'
    'Fe' 'Fe' 0.3463 0.8444
                         'International Tables Vol C Tables 4.2.6.8 and 6.1.1.4'
_computing_data_collection     'SMART (Bruker, 1998)'
_computing_cell_refinement     'SAINT (Bruker, 1998)'
_computing_data_reduction     'SAINT (Bruker, 1998)'
_computing_structure_solution     'SHELXS97 (Sheldrick, 2008)'
_computing_structure_refinement     'SHELXL97 (Sheldrick, 2008)'
_computing_molecular_graphics     'SHELXTL (Sheldrick, 2008)'
_computing_publication_material     'SHELXTL (Sheldrick, 2008)'
loop_
    _atom_site_type_symbol
    _atom_site_label
    _atom_site_fract_x
    _atom_site_fract_y
    _atom_site_fract_z
    _atom_site_U_iso_or_equiv
    _atom_site_adp_type
    _atom_site_calc_flag
    _atom_site_refinement_flags
    _atom_site_occupancy
    _atom_site_disorder_assembly
    _atom_site_disorder_group
    Fe Fe1 0.5000 0.5044(3) 0.5000 0.0419(6) Uani d S 1 . .
    Cl Cl1 0.87863(17) 0.7649(11) 1.0179(3) 0.0929(13) Uani d . 1 . .
    N N1 0.5246(5) 0.728(2) 0.6435(8) 0.055(2) Uani d . 1 . .
    O O1 0.5933(4) 0.313(2) 0.5865(7) 0.067(2) Uani d . 1 . .
    O O2 0.4619(6) 0.600(3) 0.7844(9) 0.102(4) Uani d . 1 . .
    C C1 0.6584(5) 0.630(3) 0.7611(9) 0.053(2) Uani d . 1 . .
    C C2 0.6554(5) 0.419(2) 0.6848(9) 0.053(3) Uani d . 1 . .
    C C3 0.7253(6) 0.309(3) 0.7192(11) 0.069(3) Uani d . 1 . .
    H H3 0.7250 0.1686 0.6709 0.083 Uiso calc R 1 . .
    C C4 0.7929(6) 0.406(3) 0.8218(11) 0.068(3) Uani d . 1 . .
    H H4 0.8377 0.3317 0.8429 0.081 Uiso calc R 1 . .
    C C5 0.7933(6) 0.620(3) 0.8943(10) 0.065(3) Uani d . 1 . .
    C C6 0.7284(6) 0.737(3) 0.8663(10) 0.070(3) Uani d . 1 . .
    H H6 0.7300 0.8824 0.9145 0.084 Uiso calc R 1 . .
    C C7 0.5937(6) 0.759(3) 0.7390(10) 0.066(3) Uani d . 1 . .
    H H7 0.6021 0.8786 0.8003 0.079 Uiso calc R 1 . .
    C C8 0.4677(6) 0.890(3) 0.6455(11) 0.067(3) Uani d . 1 . .
    H H8A 0.4926 1.0336 0.7100 0.080 Uiso calc R 1 . .
    H H8B 0.4329 0.9882 0.5681 0.080 Uiso calc R 1 . .
    C C9 0.4259(6) 0.683(3) 0.6671(10) 0.061(3) Uani d . 1 . .
    C C10 0.4146(12) 0.427(6) 0.786(2) 0.137(10) Uani d . 1 . .
    H H10 0.4242 0.3498 0.8560 0.164 Uiso calc R 1 . .
    C C11 0.3509(10) 0.381(4) 0.6710(18) 0.105(6) Uani d . 1 . .
    H H11 0.3109 0.2606 0.6466 0.126 Uiso calc R 1 . .
    C C12 0.3594(7) 0.555(4) 0.5982(13) 0.087(5) Uani d . 1 . .
    H H12 0.3238 0.5781 0.5141 0.104 Uiso calc R 1 . .
loop_
    _atom_site_aniso_label
    _atom_site_aniso_U_11
    _atom_site_aniso_U_22
    _atom_site_aniso_U_33
    _atom_site_aniso_U_12
    _atom_site_aniso_U_13
    _atom_site_aniso_U_23
    Fe1 0.0384(9) 0.0462(11) 0.0399(9) 0.000 0.0233(7) 0.000
    Cl1 0.0661(17) 0.122(3) 0.0664(18) -0.012(2) 0.0279(15) 0.017(2)
    N1 0.062(5) 0.047(5) 0.065(5) 0.000(5) 0.044(4) -0.005(4)
    O1 0.065(4) 0.068(6) 0.066(4) -0.001(4) 0.040(4) -0.017(4)
    O2 0.093(6) 0.136(12) 0.089(6) 0.016(7) 0.062(5) 0.022(7)
    C1 0.052(5) 0.054(6) 0.053(5) 0.001(5) 0.032(5) 0.006(5)
    C2 0.053(5) 0.050(8) 0.053(5) 0.005(5) 0.031(5) 0.009(5)
    C3 0.061(6) 0.062(8) 0.088(8) -0.007(6) 0.048(6) -0.008(7)
    C4 0.056(6) 0.070(9) 0.081(7) 0.012(6) 0.043(6) 0.019(7)
    C5 0.048(6) 0.081(9) 0.055(6) 0.001(6) 0.026(5) 0.013(6)
    C6 0.071(7) 0.077(9) 0.059(6) -0.001(7) 0.038(6) 0.010(7)
    C7 0.074(7) 0.067(8) 0.054(6) -0.004(7) 0.038(6) 0.002(6)
    C8 0.070(7) 0.059(7) 0.079(7) 0.019(6) 0.049(6) 0.009(6)
    C9 0.061(6) 0.067(8) 0.070(7) 0.011(6) 0.048(6) 0.005(6)
    C10 0.161(17) 0.15(3) 0.199(19) 0.037(18) 0.158(17) 0.06(2)
    C11 0.112(12) 0.085(11) 0.167(17) 0.000(11) 0.110(13) -0.004(13)
    C12 0.080(8) 0.088(14) 0.102(9) -0.001(9) 0.061(8) -0.007(9)
_geom_special_details
;
 All esds (except the esd in the dihedral angle between two l.s. planes)
 are estimated using the full covariance matrix.  The cell esds are taken
 into account individually in the estimation of esds in distances, angles
 and torsion angles; correlations between esds in cell parameters are only
 used when they are defined by crystal symmetry.  An approximate (isotropic)
 treatment of cell esds is used for estimating esds involving l.s. planes.
;
loop_
    _geom_bond_atom_site_label_1
    _geom_bond_atom_site_label_2
    _geom_bond_site_symmetry_2
    _geom_bond_distance
    _geom_bond_publ_flag
    Fe1 O1 . 1.888(8) y
    Fe1 O1 2_656 1.888(8) ?
    Fe1 N1 . 1.992(8) y
    Fe1 N1 2_656 1.992(8) ?
    Cl1 C5 . 1.746(12) ?
    N1 C7 . 1.294(13) ?
    N1 C8 . 1.499(12) ?
    O1 C2 . 1.310(12) ?
    O2 C10 . 1.34(2) ?
    O2 C9 . 1.352(14) ?
    C1 C2 . 1.411(14) ?
    C1 C7 . 1.424(15) ?
    C1 C6 . 1.429(15) ?
    C2 C3 . 1.431(15) ?
    C3 C4 . 1.374(16) ?
    C3 H3 . 0.9300 ?
    C4 C5 . 1.402(17) ?
    C4 H4 . 0.9300 ?
    C5 C6 . 1.377(16) ?
    C6 H6 . 0.9300 ?
    C7 H7 . 0.9300 ?
    C8 C9 . 1.493(16) ?
    C8 H8A . 0.9700 ?
    C8 H8B . 0.9700 ?
    C9 C12 . 1.328(18) ?
    C10 C11 . 1.35(2) ?
    C10 H10 . 0.9300 ?
    C11 C12 . 1.39(2) ?
    C11 H11 . 0.9300 ?
    C12 H12 . 0.9300 ?
loop_
    _geom_angle_atom_site_label_1
    _geom_angle_atom_site_label_2
    _geom_angle_atom_site_label_3
    _geom_angle_site_symmetry_1
    _geom_angle_site_symmetry_3
    _geom_angle
    _geom_angle_publ_flag
    O1 Fe1 O1 . 2_656 124.0(6) y
    O1 Fe1 N1 . . 95.2(3) y
    O1 Fe1 N1 2_656 . 113.5(3) ?
    O1 Fe1 N1 . 2_656 113.5(3) y
    O1 Fe1 N1 2_656 2_656 95.2(3) ?
    N1 Fe1 N1 . 2_656 117.3(5) y
    C7 N1 C8 . . 115.9(9) ?
    C7 N1 Fe1 . . 120.0(8) ?
    C8 N1 Fe1 . . 123.9(7) ?
    C2 O1 Fe1 . . 123.4(7) ?
    C10 O2 C9 . . 106.7(14) ?
    C2 C1 C7 . . 123.7(10) ?
    C2 C1 C6 . . 121.3(10) ?
    C7 C1 C6 . . 115.0(11) ?
    O1 C2 C1 . . 124.5(9) ?
    O1 C2 C3 . . 118.3(10) ?
    C1 C2 C3 . . 117.3(9) ?
    C4 C3 C2 . . 121.8(12) ?
    C4 C3 H3 . . 119.1 ?
    C2 C3 H3 . . 119.1 ?
    C3 C4 C5 . . 119.1(10) ?
    C3 C4 H4 . . 120.5 ?
    C5 C4 H4 . . 120.5 ?
    C6 C5 C4 . . 122.4(11) ?
    C6 C5 Cl1 . . 117.9(11) ?
    C4 C5 Cl1 . . 119.4(9) ?
    C5 C6 C1 . . 118.1(13) ?
    C5 C6 H6 . . 121.0 ?
    C1 C6 H6 . . 121.0 ?
    N1 C7 C1 . . 127.6(11) ?
    N1 C7 H7 . . 116.2 ?
    C1 C7 H7 . . 116.2 ?
    C9 C8 N1 . . 109.7(10) ?
    C9 C8 H8A . . 109.7 ?
    N1 C8 H8A . . 109.7 ?
    C9 C8 H8B . . 109.7 ?
    N1 C8 H8B . . 109.7 ?
    H8A C8 H8B . . 108.2 ?
    C12 C9 O2 . . 108.5(12) ?
    C12 C9 C8 . . 135.8(12) ?
    O2 C9 C8 . . 115.7(11) ?
    O2 C10 C11 . . 111.3(16) ?
    O2 C10 H10 . . 124.4 ?
    C11 C10 H10 . . 124.4 ?
    C10 C11 C12 . . 103.7(16) ?
    C10 C11 H11 . . 128.2 ?
    C12 C11 H11 . . 128.2 ?
    C9 C12 C11 . . 109.7(14) ?
    C9 C12 H12 . . 125.2 ?
    C11 C12 H12 . . 125.2 ?
