# Supplementary material for: Bis[(E)-4-chloro-2-(2-furylmethyl­imino­meth­yl)phenolato]iron(II)
Source: Acta Crystallogr Sect E Struct Rep Online. 2008 May 30;64(Pt 6):m844. doi: 10.1107/S1600536808015559 (PMC2961607; doi:10.1107/S1600536808015559)
Supplement: Supplementary file 2 [file e-64-0m844-Isup2.hkl]

# 
# h,k,l, Fc-squared, Fo-squared, sigma(Fo-squared) and status flag 
# 
data_I
_shelx_title ' ee in C2' 
_shelx_refln_list_code          4 
_shelx_F_calc_maximum      198.80 
_exptl_crystal_F_000       536.00 
_reflns_d_resolution_high  0.8115 
 
loop_ 
 _symmetry_equiv_pos_as_xyz 
 'x, y, z' 
 '-x, y, -z' 
 'x+1/2, y+1/2, z' 
 '-x+1/2, y+1/2, -z' 
 
_cell_length_a    22.5500 
_cell_length_b     4.6270 
_cell_length_c    13.8220 
_cell_angle_alpha  90.000 
_cell_angle_beta  127.730 
_cell_angle_gamma  90.000 
 
_shelx_F_squared_multiplier     1.000 
 
loop_ 
 _refln_index_h 
 _refln_index_k 
 _refln_index_l 
 _refln_F_squared_calc 
 _refln_F_squared_meas 
 _refln_F_squared_sigma 
 _refln_observed_status 
   1  -5   0      135.24      144.29     25.47 o 
   3  -5   0      114.22       92.13     21.37 o 
   5  -5   0       90.35       81.29     24.75 o 
   7  -5   0        4.67       19.58     22.95 o 
   9  -5   0      122.53      161.26     26.25 o 
   0  -4   0      145.08      126.65     27.49 o 
   2  -4   0      338.20      305.12     27.01 o 
   4  -4   0      155.32      161.70     22.06 o 
   6  -4   0       42.24       63.38     25.56 o 
   8  -4   0      329.60      308.04     32.59 o 
  10  -4   0      181.43      174.98     25.30 o 
  12  -4   0       57.33       49.62     28.99 o 
  14  -4   0       13.02       11.70     18.35 o 
   1  -3   0       63.67       73.28     12.85 o 
   3  -3   0      711.55      838.04     28.70 o 
   5  -3   0      763.40      869.55     39.66 o 
   7  -3   0      340.87      345.29     21.75 o 
   9  -3   0      218.36      187.19     19.70 o 
  11  -3   0      185.98      223.16     47.49 o 
  13  -3   0      115.74      137.48     49.34 o 
  15  -3   0      132.05      124.33     22.65 o 
  17  -3   0       59.24       71.94     26.17 o 
   0  -2   0     1179.35      922.11     33.05 o 
   2  -2   0      769.20      766.91     21.74 o 
   4  -2   0     2135.12     2523.96     39.32 o 
   6  -2   0     3377.87     3636.31    316.61 o 
   8  -2   0       72.03       87.11     12.05 o 
  10  -2   0       65.04       75.26     14.81 o 
  12  -2   0      511.22      512.76     26.53 o 
  14  -2   0      386.48      372.42     24.89 o 
  16  -2   0      100.93      108.42     25.34 o 
  18  -2   0       38.78       30.10     19.53 o 
  20  -2   0      162.98      221.00     27.23 o 
   1  -1   0    11481.46    11977.49    236.17 o 
   3  -1   0     5606.01     5135.48     77.33 o 
   5  -1   0     2637.95     2558.46     82.61 o 
   7  -1   0     3999.65     4281.45    203.49 o 
   9  -1   0     1150.59     1195.47     29.77 o 
  11  -1   0      285.18      316.70     17.95 o 
  13  -1   0     1191.70     1184.49     55.74 o 
  15  -1   0      170.84      159.80     20.39 o 
  17  -1   0      230.06      227.59     24.73 o 
  19  -1   0       69.87       42.30     18.30 o 
  21  -1   0       70.13       59.31     22.95 o 
   2   0   0     3151.73     3331.75     21.69 o 
   4   0   0      316.01      155.22      8.42 o 
   6   0   0      475.54      593.14     16.40 o 
   8   0   0     3422.93     3591.78     67.91 o 
  10   0   0      997.46     1052.73     28.01 o 
  12   0   0        8.68       -5.53     10.17 o 
  14   0   0      486.38      471.07     25.15 o 
  16   0   0        1.54       -2.40     13.54 o 
  18   0   0      103.60       77.42     17.03 o 
  20   0   0       19.85       -1.05     15.69 o 
 -11  -5   1       77.26       42.69     39.93 o 
  -9  -5   1       50.04      -13.44     27.70 o 
  -7  -5   1        9.78        9.62     24.16 o 
  -5  -5   1       86.43       46.36     32.56 o 
  -3  -5   1      117.29      123.97     36.14 o 
  -1  -5   1       76.21       54.00     30.31 o 
   1  -5   1      130.04       87.64     37.62 o 
   3  -5   1      137.91      151.37     31.35 o 
   5  -5   1       62.49       16.01     35.79 o 
   7  -5   1       78.02       83.87     32.00 o 
   9  -5   1       26.43       21.31     33.69 o 
 -16  -4   1       31.21       10.53     33.84 o 
 -14  -4   1       86.89       76.79     29.34 o 
 -12  -4   1      192.08      211.03     31.29 o 
 -10  -4   1      351.10      332.74     42.16 o 
  -8  -4   1      115.42      115.89     30.03 o 
  -6  -4   1      466.37      531.25     42.14 o 
  -4  -4   1      616.98      673.01     45.56 o 
  -2  -4   1      339.17      468.04     38.71 o 
   0  -4   1       88.10       53.69     30.03 o 
   2  -4   1       92.57      109.64     24.39 o 
   4  -4   1      195.11      166.49     28.94 o 
   6  -4   1       63.96       55.35     29.34 o 
   8  -4   1      161.32      175.53     32.95 o 
  10  -4   1       29.72       40.96     25.16 o 
  12  -4   1       22.36        9.59     25.35 o 
  14  -4   1       47.91       63.05     27.14 o 
 -19  -3   1       31.69       -3.48     28.08 o 
 -17  -3   1      217.02      279.45     40.95 o 
 -15  -3   1      103.99      107.86     31.41 o 
 -13  -3   1       98.62      125.82     25.30 o 
 -11  -3   1       37.20        4.42     21.87 o 
  -9  -3   1      219.61      167.30     29.67 o 
  -7  -3   1     1203.38     1345.59     53.23 o 
  -5  -3   1      498.65      577.64     35.61 o 
  -3  -3   1      686.16      785.87     39.50 o 
  -1  -3   1      231.75      232.27     23.37 o 
   1  -3   1      721.62      841.99     40.26 o 
   3  -3   1      312.13      317.04     27.52 o 
   5  -3   1      694.15      778.08     42.32 o 
   7  -3   1      681.22      717.28     42.56 o 
   9  -3   1      257.29      240.55     34.69 o 
  11  -3   1      139.34      118.28     27.65 o 
  13  -3   1       99.05      127.04     33.60 o 
  15  -3   1      123.08      133.28     27.55 o 
  17  -3   1       35.61       24.32     32.06 o 
 -20  -2   1       42.32      -19.65     29.99 o 
 -18  -2   1      213.08      203.93     37.78 o 
 -16  -2   1      491.62      484.16     42.65 o 
 -14  -2   1       76.76       80.52     20.06 o 
 -12  -2   1        1.41       -7.52     14.82 o 
 -10  -2   1       11.54       -8.12     14.98 o 
  -8  -2   1     4338.53     4443.83     82.77 o 
  -6  -2   1      497.37      574.92     29.28 o 
  -4  -2   1      326.15      255.02     19.68 o 
  -2  -2   1      168.68      100.38     14.27 o 
   0  -2   1     2814.66     2690.64     54.42 o 
   2  -2   1     1856.52     2292.93     51.95 o 
   4  -2   1      222.78      254.30     22.93 o 
   6  -2   1     1645.92     1836.54     53.56 o 
   8  -2   1     1119.76     1155.32     48.58 o 
  10  -2   1      792.88      818.32     45.10 o 
  12  -2   1       81.33       78.27     24.39 o 
  14  -2   1      269.73      255.37     37.32 o 
  16  -2   1      278.24      223.78     37.85 o 
  18  -2   1      103.65      127.54     34.45 o 
 -21  -1   1      163.19      223.77     36.83 o 
 -19  -1   1      227.40      304.27     37.16 o 
 -17  -1   1       41.97       33.97     19.99 o 
 -15  -1   1      874.92      842.84     45.95 o 
 -13  -1   1      932.20      931.63     44.72 o 
 -11  -1   1     1335.98     1203.55     46.91 o 
  -9  -1   1     1264.97     1257.67     41.59 o 
  -7  -1   1     2949.17     3009.67     54.80 o 
  -5  -1   1     2808.69     2578.57     45.10 o 
  -3  -1   1     2119.89     1537.87     31.56 o 
  -1  -1   1     8274.29     8877.63     71.37 o 
   1  -1   1     2821.05     3533.91     46.63 o 
   3  -1   1     1424.34     2008.54     39.83 o 
   5  -1   1     2582.27     2864.24     53.52 o 
   7  -1   1      936.30     1069.19     38.39 o 
   9  -1   1     1077.16     1135.31     44.05 o 
  11  -1   1      475.18      515.14     36.32 o 
  13  -1   1     1033.92      979.40     49.47 o 
  15  -1   1      134.29      121.22     27.43 o 
  17  -1   1      133.50      149.15     29.91 o 
  19  -1   1      113.51      103.69     28.99 o 
 -22   0   1      171.60      182.92     42.32 o 
 -20   0   1      224.23      226.50     38.69 o 
 -18   0   1       24.82       -5.05     22.91 o 
 -16   0   1      165.20      215.55     30.63 o 
 -14   0   1     2183.37     2253.15     68.19 o 
 -12   0   1     3479.94     3612.30     77.77 o 
 -10   0   1      404.28      452.69     26.07 o 
  -8   0   1      113.45       61.53     12.76 o 
  -6   0   1      343.98      484.53     21.38 o 
  -4   0   1      502.34      626.51     17.93 o 
  -2   0   1    10393.10    10283.15     52.28 o 
   0   0   1     2055.21     2557.08     24.30 o 
   2   0   1    11143.43    11724.28     75.14 o 
   4   0   1     6511.01     6337.99     67.21 o 
   6   0   1     6369.28     6050.92     77.55 o 
   8   0   1      413.72      555.34     27.86 o 
  10   0   1      109.58      135.65     20.72 o 
  12   0   1     2393.69     2169.95     66.34 o 
  14   0   1        2.95       15.07     15.07 o 
  16   0   1       60.00       53.12     18.05 o 
  18   0   1        7.45       20.56     17.86 o 
  20   0   1       91.21      152.36     34.70 o 
 -11  -5   2       92.53      104.40     39.05 o 
  -9  -5   2       22.25       26.42     29.55 o 
  -7  -5   2      102.60       66.54     34.29 o 
  -5  -5   2       52.30       27.70     28.71 o 
  -3  -5   2       14.62      -12.13     27.14 o 
  -1  -5   2      101.45       36.39     37.89 o 
   1  -5   2       53.59       83.08     34.13 o 
   3  -5   2       40.41       47.51     35.98 o 
   5  -5   2       13.54       -6.61     28.77 o 
   7  -5   2       88.10       69.52     42.00 o 
 -16  -4   2       38.25       64.15     28.86 o 
 -14  -4   2      134.06      142.06     30.88 o 
 -12  -4   2      107.93       76.67     30.72 o 
 -10  -4   2       53.33      105.37     21.06 o 
  -8  -4   2      573.95      648.87     46.46 o 
  -6  -4   2      350.87      334.81     38.59 o 
  -4  -4   2      201.74      251.44     30.82 o 
  -2  -4   2      129.35       90.44     26.36 o 
   0  -4   2      511.33      514.62     40.58 o 
   2  -4   2      119.81       89.46     28.46 o 
   4  -4   2      102.59      167.98     33.88 o 
   6  -4   2      213.22      210.55     36.65 o 
   8  -4   2       65.18      127.59     28.21 o 
  10  -4   2       29.67       12.32     29.90 o 
  12  -4   2        3.62      -16.86     26.32 o 
 -19  -3   2      111.88      106.10     31.81 o 
 -17  -3   2      117.81       32.54     34.64 o 
 -15  -3   2       78.69       66.01     26.80 o 
 -13  -3   2      180.32      160.68     25.46 o 
 -11  -3   2       54.78       76.47     22.06 o 
  -9  -3   2      120.25      154.33     22.82 o 
  -7  -3   2      397.82      407.46     28.62 o 
  -5  -3   2      960.86     1151.65     48.19 o 
  -3  -3   2      610.95      602.11     35.31 o 
  -1  -3   2      808.90      891.52     42.01 o 
   1  -3   2      639.58      681.88     38.23 o 
   3  -3   2      497.87      664.97     38.81 o 
   5  -3   2     1236.97     1379.19     56.63 o 
   7  -3   2      437.61      388.70     35.08 o 
   9  -3   2      384.17      363.55     40.75 o 
  11  -3   2      157.97      171.36     32.82 o 
  13  -3   2      233.35      265.89     42.20 o 
  15  -3   2       34.28       43.03     24.54 o 
 -22  -2   2       71.93       49.24     33.75 o 
 -20  -2   2      145.94      198.21     35.30 o 
 -18  -2   2      112.47      124.79     28.71 o 
 -16  -2   2       18.44       44.94     19.37 o 
 -14  -2   2      190.45      211.87     25.27 o 
 -12  -2   2      525.27      503.39     36.05 o 
 -10  -2   2      803.84      879.67     39.37 o 
  -8  -2   2      383.44      383.89     24.80 o 
  -6  -2   2      930.32      994.69     37.04 o 
  -4  -2   2     2028.37     2193.95     51.27 o 
  -2  -2   2     1580.02     1771.51     45.27 o 
   0  -2   2      201.24      244.77     21.30 o 
   2  -2   2      721.93      930.25     35.58 o 
   4  -2   2     3734.70     4267.86     78.96 o 
   6  -2   2      481.81      537.27     33.41 o 
   8  -2   2      327.82      302.71     29.99 o 
  10  -2   2      333.23      365.70     32.50 o 
  12  -2   2      928.73      964.03     54.68 o 
  14  -2   2      351.16      458.05     42.06 o 
  16  -2   2       25.62      -21.62     26.04 o 
  18  -2   2       17.27       14.04     28.11 o 
 -23  -1   2       90.13       97.91     34.98 o 
 -21  -1   2       99.07      140.45     30.53 o 
 -19  -1   2       85.43       50.27     23.51 o 
 -17  -1   2      132.79      120.54     24.80 o 
 -15  -1   2      641.52      618.72     38.63 o 
 -13  -1   2     1516.69     1514.42     52.91 o 
 -11  -1   2     1275.48     1243.23     44.52 o 
  -9  -1   2     3650.42     3541.11     64.54 o 
  -7  -1   2     2227.58     2186.16     45.74 o 
  -5  -1   2     5907.55     5620.67     65.59 o 
  -3  -1   2     6645.00     6338.66     64.74 o 
  -1  -1   2    13098.34    12725.36     93.65 o 
   1  -1   2     2649.22     2806.06     46.49 o 
   3  -1   2      490.63      631.20     25.91 o 
   5  -1   2     2655.08     2667.92     56.76 o 
   7  -1   2     1022.38     1035.57     42.36 o 
   9  -1   2     1605.38     1679.51     56.97 o 
  11  -1   2      647.31      672.06     39.64 o 
  13  -1   2      111.28      134.01     25.39 o 
  15  -1   2      279.99      267.07     35.97 o 
  17  -1   2      160.18      140.32     34.77 o 
  19  -1   2       23.33        3.48     29.83 o 
 -22   0   2       85.33       73.31     31.06 o 
 -20   0   2       76.89       46.92     27.74 o 
 -18   0   2        8.52       -2.38     18.17 o 
 -16   0   2     2660.10     2523.01     77.49 o 
 -14   0   2      454.85      434.36     33.75 o 
 -12   0   2      724.76      782.32     35.72 o 
 -10   0   2     2676.35     2645.23     56.45 o 
  -8   0   2     3601.11     3553.54     56.39 o 
  -6   0   2     6611.48     6129.00     63.47 o 
  -4   0   2       68.07       14.40      8.19 o 
  -2   0   2     1722.00     2046.16     27.16 o 
   0   0   2     1067.16      500.20     16.55 o 
   2   0   2     1128.57     1474.43     31.57 o 
   4   0   2       49.54       11.72      9.69 o 
   6   0   2        8.30      -16.59     11.06 o 
   8   0   2     4650.97     4542.16     83.27 o 
  10   0   2     1413.36     1458.80     53.45 o 
  12   0   2      101.97      106.45     22.98 o 
  14   0   2       22.45      -21.31     20.49 o 
  16   0   2      475.71      463.89     44.87 o 
  18   0   2      256.01      280.42     37.97 o 
 -11  -5   3       25.75       13.73     29.93 o 
  -9  -5   3       40.11       49.14     31.59 o 
  -7  -5   3       44.34       60.14     29.18 o 
  -5  -5   3       31.37       40.27     21.69 o 
  -3  -5   3       34.08       33.81     30.90 o 
  -1  -5   3       31.98       24.76     26.64 o 
   1  -5   3        9.15       37.95     27.92 o 
   3  -5   3        4.38       36.00     27.58 o 
   5  -5   3       72.17       75.41     36.26 o 
 -18  -4   3       25.79       14.32     29.96 o 
 -16  -4   3       29.61       36.01     28.74 o 
 -14  -4   3      104.80      117.23     30.81 o 
 -12  -4   3      213.02      214.09     35.27 o 
 -10  -4   3       78.21      101.24     27.36 o 
  -8  -4   3      183.77      221.23     32.42 o 
  -6  -4   3      240.97      255.39     33.27 o 
  -4  -4   3      111.82       94.95     25.89 o 
  -2  -4   3      265.34      275.70     32.52 o 
   0  -4   3       60.48       47.23     24.76 o 
   2  -4   3       59.88       17.17     23.41 o 
   4  -4   3      258.23      363.17     38.29 o 
   6  -4   3       89.94       83.25     32.60 o 
   8  -4   3       12.12       27.01     22.66 o 
  10  -4   3        3.83      -26.13     31.68 o 
  12  -4   3       76.66      135.89     33.16 o 
 -21  -3   3       23.96       10.65     32.00 o 
 -19  -3   3       86.17      120.79     27.33 o 
 -17  -3   3      118.04      139.27     27.99 o 
 -15  -3   3      270.94      325.90     37.07 o 
 -13  -3   3      310.25      320.57     30.90 o 
 -11  -3   3      160.19      188.62     26.93 o 
  -9  -3   3     1137.45     1220.51     54.41 o 
  -7  -3   3      497.84      490.03     37.42 o 
  -5  -3   3      496.37      376.81     31.93 o 
  -3  -3   3      138.52      151.81     21.29 o 
  -1  -3   3      580.73      492.08     33.61 o 
   1  -3   3      838.96     1012.33     45.21 o 
   3  -3   3      630.62      699.56     43.00 o 
   5  -3   3      319.09      294.03     31.93 o 
   7  -3   3       97.07      107.36     26.74 o 
   9  -3   3      152.76      215.94     31.82 o 
  11  -3   3      158.78      246.81     33.70 o 
  13  -3   3      115.71      107.89     30.75 o 
  15  -3   3       61.38       88.69     33.85 o 
 -22  -2   3       19.02      -16.73     24.82 o 
 -20  -2   3        9.80      -39.01     26.01 o 
 -18  -2   3       96.17       64.57     25.45 o 
 -16  -2   3      544.56      569.49     42.16 o 
 -14  -2   3      231.94      247.91     28.10 o 
 -12  -2   3       43.13       29.12     18.68 o 
 -10  -2   3      897.94      953.11     43.04 o 
  -8  -2   3     1455.72     1480.76     47.12 o 
  -6  -2   3     2654.33     2669.76     59.34 o 
  -4  -2   3      359.00      466.90     25.62 o 
  -2  -2   3     1799.71     1837.13     49.00 o 
   0  -2   3     4936.55     5249.20     82.36 o 
   2  -2   3     3267.25     3880.70     74.34 o 
   4  -2   3      246.25      333.65     26.48 o 
   6  -2   3       48.14       49.58     15.01 o 
   8  -2   3      735.34      767.23     45.96 o 
  10  -2   3      788.32      817.19     52.56 o 
  12  -2   3       21.25       10.31     23.35 o 
  14  -2   3       44.92       52.93     26.95 o 
  16  -2   3      136.93      120.37     33.76 o 
 -23  -1   3       53.37       43.12     25.92 o 
 -21  -1   3       89.27       92.56     27.74 o 
 -19  -1   3      102.46       82.66     27.08 o 
 -17  -1   3      613.39      657.33     43.80 o 
 -15  -1   3       37.36       36.60     19.21 o 
 -13  -1   3      743.24      686.67     37.69 o 
 -11  -1   3     3150.28     2999.90     64.69 o 
  -9  -1   3     2510.09     2339.07     52.10 o 
  -7  -1   3     4505.61     4131.16     62.16 o 
  -5  -1   3     6944.56     6470.86     72.31 o 
  -3  -1   3    39521.48    39989.10    191.86 o 
  -1  -1   3     1292.51     1423.75     34.78 o 
   1  -1   3     1898.20     2176.17     45.36 o 
   3  -1   3     2592.30     2768.74     56.68 o 
   5  -1   3     1164.44     1171.76     41.45 o 
   7  -1   3      592.69      581.58     35.00 o 
   9  -1   3      709.88      784.27     42.20 o 
  11  -1   3      294.97      346.03     31.96 o 
  13  -1   3       66.77       17.49     22.22 o 
  15  -1   3       62.03       23.10     27.71 o 
  17  -1   3       99.52       79.52     33.44 o 
 -24   0   3       73.84       96.91     26.36 o 
 -22   0   3      121.80      111.62     33.19 o 
 -20   0   3      349.71      396.77     40.62 o 
 -18   0   3      574.45      508.21     39.87 o 
 -16   0   3       50.15       49.27     17.58 o 
 -14   0   3      545.83      645.78     35.37 o 
 -12   0   3     3658.16     3813.89     74.76 o 
 -10   0   3     4339.74     4116.41     67.98 o 
  -8   0   3     1318.41      858.04     27.92 o 
  -6   0   3      345.90      476.04     19.27 o 
  -4   0   3    35507.34    35213.83    652.21 o 
  -2   0   3       23.63        9.59      9.03 o 
   0   0   3     1415.00      745.63     23.61 o 
   2   0   3       42.60       65.54     11.97 o 
   4   0   3     1569.04     1607.10     42.61 o 
   6   0   3      523.55      539.54     29.38 o 
   8   0   3        8.17        6.33     15.32 o 
  10   0   3      291.24      276.49     27.57 o 
  12   0   3      147.47      151.86     25.27 o 
  14   0   3      344.20      265.96     38.33 o 
  16   0   3       60.57       78.35     23.72 o 
  18   0   3        8.52      -24.19     29.14 o 
 -13  -5   4       58.70       82.58     30.24 o 
 -11  -5   4        7.13      -34.12     32.75 o 
  -9  -5   4       34.46       62.33     28.02 o 
  -7  -5   4       75.30       79.76     32.38 o 
  -5  -5   4       52.56       31.46     27.42 o 
  -3  -5   4       82.54       91.21     30.65 o 
  -1  -5   4        9.71        6.36     28.52 o 
   1  -5   4       10.64      -39.33     34.06 o 
   3  -5   4        9.49      -40.89     35.44 o 
   5  -5   4       23.49       50.17     29.55 o 
 -18  -4   4       44.64       -6.99     31.59 o 
 -16  -4   4       87.62       25.61     33.57 o 
 -14  -4   4       52.76       76.75     27.39 o 
 -12  -4   4       11.29       46.72     19.99 o 
 -10  -4   4      195.94      111.34     28.47 o 
  -8  -4   4      124.01      108.81     31.66 o 
  -6  -4   4      100.12      127.32     24.86 o 
  -4  -4   4       44.46       35.66     22.19 o 
  -2  -4   4       79.53      108.04     29.12 o 
   0  -4   4      209.26      205.10     31.36 o 
   2  -4   4      197.32      224.96     34.39 o 
   4  -4   4       83.89      112.52     25.01 o 
   6  -4   4       18.17        5.89     26.35 o 
   8  -4   4       69.10       73.43     34.82 o 
  10  -4   4       84.19      125.30     30.75 o 
 -21  -3   4       55.97       -3.42     34.44 o 
 -19  -3   4       68.07       33.79     27.99 o 
 -17  -3   4       98.57      123.97     25.70 o 
 -15  -3   4       59.22       39.68     26.23 o 
 -13  -3   4      223.60      231.30     31.20 o 
 -11  -3   4     1546.69     1375.70     59.83 o 
  -9  -3   4      755.86      738.56     41.42 o 
  -7  -3   4      436.88      406.07     34.65 o 
  -5  -3   4      285.62      268.03     26.63 o 
  -3  -3   4      357.57      373.13     33.11 o 
  -1  -3   4      259.20      254.07     27.04 o 
   1  -3   4      600.32      563.84     38.85 o 
   3  -3   4      853.46      977.78     50.16 o 
   5  -3   4      108.71      121.00     25.74 o 
   7  -3   4       49.80      116.27     22.53 o 
   9  -3   4       49.24       79.73     26.80 o 
  11  -3   4       73.66      104.18     30.65 o 
  13  -3   4       96.59      119.70     38.24 o 
 -22  -2   4       55.79       51.33     25.67 o 
 -20  -2   4      230.73      313.90     36.34 o 
 -18  -2   4      214.32      221.09     32.11 o 
 -16  -2   4       11.73        8.71     17.42 o 
 -14  -2   4      363.15      299.97     30.03 o 
 -12  -2   4     1860.96     1778.15     58.31 o 
 -10  -2   4     1981.89     1699.31     54.50 o 
  -8  -2   4      630.06      724.03     34.57 o 
  -6  -2   4     1136.93     1115.65     40.09 o 
  -4  -2   4     4459.39     4388.45     76.20 o 
  -2  -2   4     1157.49     1480.18     45.55 o 
   0  -2   4      318.03      385.77     27.12 o 
   2  -2   4     1378.40     1622.73     53.54 o 
   4  -2   4     2234.43     2632.00     70.29 o 
   6  -2   4      542.10      621.93     38.62 o 
   8  -2   4       28.61      -13.04     21.94 o 
  10  -2   4       20.79       22.28     19.65 o 
  12  -2   4      218.51      186.25     37.22 o 
  14  -2   4      110.94      166.53     33.88 o 
 -25  -1   4      105.89      122.68     32.66 o 
 -23  -1   4       80.17       94.97     31.03 o 
 -21  -1   4      119.76      138.05     27.33 o 
 -19  -1   4      871.43      923.30     53.26 o 
 -17  -1   4      399.45      350.41     35.83 o 
 -15  -1   4      399.15      431.50     31.35 o 
 -13  -1   4      214.13      214.91     21.92 o 
 -11  -1   4      869.97      885.40     35.66 o 
  -9  -1   4      927.28      871.62     33.21 o 
  -7  -1   4     1251.03     1056.59     33.31 o 
  -5  -1   4     3841.98     3688.99     57.72 o 
  -3  -1   4      561.24      778.11     27.85 o 
  -1  -1   4     2303.48     2707.38     51.50 o 
   1  -1   4     3030.51     3273.01     61.22 o 
   3  -1   4     1277.52     1410.51     45.26 o 
   5  -1   4     1359.90     1459.34     49.12 o 
   7  -1   4      546.03      590.87     36.30 o 
   9  -1   4     1061.53      865.98     49.76 o 
  11  -1   4      355.99      305.89     34.79 o 
  13  -1   4      143.58      170.88     28.12 o 
  15  -1   4       62.66       63.21     26.08 o 
  17  -1   4       58.45       68.45     33.22 o 
 -24   0   4      140.77      267.32     42.38 o 
 -22   0   4      169.11      166.75     26.96 o 
 -20   0   4       42.26       32.31     18.43 o 
 -18   0   4      865.50      739.67     45.54 o 
 -16   0   4     1461.11     1385.43     56.72 o 
 -14   0   4      356.70      362.21     27.05 o 
 -12   0   4      755.19      885.47     36.33 o 
 -10   0   4        8.42       16.45      9.65 o 
  -8   0   4     2617.26     2358.49     46.06 o 
  -6   0   4      248.60      340.07     17.15 o 
  -4   0   4      152.50       49.93     10.64 o 
  -2   0   4      347.78      357.59     18.10 o 
   0   0   4     1667.17     1933.31     41.69 o 
   2   0   4     3337.75     3259.06     60.53 o 
   4   0   4      492.08      410.47     26.42 o 
   6   0   4      447.62      547.16     32.46 o 
   8   0   4     1911.67     1800.55     61.46 o 
  10   0   4      813.27      774.61     48.33 o 
  12   0   4       56.57       76.94     22.06 o 
  14   0   4        6.63        2.88     20.09 o 
  16   0   4      131.12      108.77     28.56 o 
 -13  -5   5       13.31       57.25     28.64 o 
 -11  -5   5       32.79      -10.28     29.65 o 
  -9  -5   5       31.02       -6.61     25.23 o 
  -7  -5   5       27.29       45.44     26.76 o 
  -5  -5   5       86.75       70.90     38.39 o 
  -3  -5   5       78.44       38.93     38.93 o 
  -1  -5   5       44.13       56.28     31.21 o 
   1  -5   5       12.33      -20.53     31.34 o 
   3  -5   5       34.77       -3.57     39.96 o 
 -18  -4   5       74.95       61.59     30.21 o 
 -16  -4   5       15.66       -6.30     25.23 o 
 -14  -4   5       11.41      -26.35     26.35 o 
 -12  -4   5      166.36      137.47     33.89 o 
 -10  -4   5       97.44      130.55     28.12 o 
  -8  -4   5        2.67       32.71     21.50 o 
  -6  -4   5       10.18       14.82     19.15 o 
  -4  -4   5      370.26      400.61     38.77 o 
  -2  -4   5       94.53      143.43     27.90 o 
   0  -4   5       73.11       54.75     26.73 o 
   2  -4   5      134.95      134.51     30.19 o 
   4  -4   5      160.17      172.61     28.53 o 
   6  -4   5      123.29      188.92     36.17 o 
   8  -4   5       54.24       85.34     35.63 o 
 -21  -3   5       53.61       36.60     24.23 o 
 -19  -3   5       61.15       32.91     29.18 o 
 -17  -3   5       59.69       48.55     21.91 o 
 -15  -3   5       54.52       58.67     23.19 o 
 -13  -3   5      173.26      183.13     28.78 o 
 -11  -3   5     1064.14      925.76     50.35 o 
  -9  -3   5      527.62      540.41     38.49 o 
  -7  -3   5      615.79      510.25     36.78 o 
  -5  -3   5      531.18      456.97     33.88 o 
  -3  -3   5      403.66      362.09     32.76 o 
  -1  -3   5      189.74       -1.94     18.28 o 
   1  -3   5     1174.91     1379.76     58.90 o 
   3  -3   5      442.47      410.49     39.29 o 
   5  -3   5       60.43       26.83     23.79 o 
   7  -3   5       89.63       64.60     28.74 o 
   9  -3   5      130.45      107.49     29.25 o 
  11  -3   5       46.81       49.80     34.00 o 
 -24  -2   5       79.19       76.94     26.64 o 
 -22  -2   5       37.75      -21.69     32.03 o 
 -20  -2   5      107.83      112.18     27.49 o 
 -18  -2   5      229.47      193.19     33.11 o 
 -16  -2   5      617.59      558.94     41.04 o 
 -14  -2   5      208.43      203.52     28.07 o 
 -12  -2   5      400.77      322.62     29.69 o 
 -10  -2   5     1952.35     1805.28     56.51 o 
  -8  -2   5     3312.80     3344.93     71.44 o 
  -6  -2   5     4250.34     4099.56     77.71 o 
  -4  -2   5       66.98       59.09     15.20 o 
  -2  -2   5      248.25      235.57     23.78 o 
   0  -2   5     1175.65     1157.30     44.03 o 
   2  -2   5     1778.11     1928.90     60.79 o 
   4  -2   5      112.87      163.51     25.02 o 
   6  -2   5       46.41       80.70     15.89 o 
   8  -2   5      283.00      231.30     37.32 o 
  10  -2   5      336.47      371.49     42.16 o 
  12  -2   5       28.45       -9.28     28.83 o 
  14  -2   5        6.68       -3.48     22.34 o 
 -25  -1   5       53.89       93.58     31.18 o 
 -23  -1   5       56.18       48.70     24.35 o 
 -21  -1   5       79.58       93.06     25.07 o 
 -19  -1   5      722.76      689.94     45.95 o 
 -17  -1   5      662.59      634.72     40.71 o 
 -15  -1   5      548.45      479.16     33.32 o 
 -13  -1   5      891.59      906.18     40.11 o 
 -11  -1   5      163.51      155.40     19.32 o 
  -9  -1   5      502.93      606.11     28.75 o 
  -7  -1   5      453.87      520.08     24.98 o 
  -5  -1   5     5431.82     5379.04     75.59 o 
  -3  -1   5      874.83      947.53     33.37 o 
  -1  -1   5      330.50      323.90     22.23 o 
   1  -1   5      859.83      974.35     38.18 o 
   3  -1   5      402.99      485.70     30.23 o 
   5  -1   5     1835.08     1923.61     63.29 o 
   7  -1   5      616.31      563.23     41.23 o 
   9  -1   5      510.29      450.15     40.96 o 
  11  -1   5      345.04      345.10     39.37 o 
  13  -1   5      147.23      112.38     29.91 o 
  15  -1   5       41.85       65.72     25.63 o 
 -26   0   5       99.53      122.71     32.69 o 
 -24   0   5        0.95      -25.32     26.48 o 
 -22   0   5       30.50       55.22     26.48 o 
 -20   0   5      391.15      404.81     40.28 o 
 -18   0   5      395.93      323.76     32.79 o 
 -16   0   5      308.84      302.97     27.51 o 
 -14   0   5     1847.07     1809.72     55.45 o 
 -12   0   5     2506.44     2513.57     59.39 o 
 -10   0   5       94.69      126.63     14.49 o 
  -8   0   5      157.75      101.07     12.99 o 
  -6   0   5      352.32      520.09     23.03 o 
  -4   0   5     7785.42     7506.56     82.65 o 
  -2   0   5     2132.79     1996.48     44.32 o 
   0   0   5       27.91        9.56     10.25 o 
   2   0   5     1479.58     1048.98     37.98 o 
   4   0   5     2768.28     2652.79     65.57 o 
   6   0   5     1422.85     1442.56     55.24 o 
   8   0   5      155.81      131.62     26.02 o 
  10   0   5      111.41       93.16     23.76 o 
  12   0   5      285.40      193.06     38.01 o 
  14   0   5      243.57      275.14     43.49 o 
  16   0   5        5.66      -18.02     28.14 o 
 -13  -5   6       13.04       -3.60     31.56 o 
 -11  -5   6       22.14      -31.18     32.31 o 
  -9  -5   6       33.74       64.12     29.99 o 
  -7  -5   6       30.47       53.27     24.00 o 
  -5  -5   6       96.44      109.89     33.13 o 
  -3  -5   6       34.62        3.38     31.09 o 
  -1  -5   6       49.46       24.23     37.11 o 
   1  -5   6       51.75       10.78     38.86 o 
 -18  -4   6       74.22       23.69     34.35 o 
 -16  -4   6      106.65      100.49     34.70 o 
 -14  -4   6       64.93       67.57     24.76 o 
 -12  -4   6       11.44       33.34     25.48 o 
 -10  -4   6       42.42       47.95     21.66 o 
  -8  -4   6       74.56       57.07     19.75 o 
  -6  -4   6      169.39      190.30     31.70 o 
  -4  -4   6       23.82       54.46     22.47 o 
  -2  -4   6       66.34       39.93     30.93 o 
   0  -4   6      230.01      224.85     39.95 o 
   2  -4   6       91.62       90.89     30.62 o 
   4  -4   6       93.69      134.74     35.32 o 
   6  -4   6       61.76       50.65     34.60 o 
 -21  -3   6       91.90      117.28     33.85 o 
 -19  -3   6      148.08      132.51     30.16 o 
 -17  -3   6      206.95      267.23     32.51 o 
 -15  -3   6       63.83       48.80     24.16 o 
 -13  -3   6      427.30      446.43     39.44 o 
 -11  -3   6      535.12      557.41     40.06 o 
  -9  -3   6      931.65      947.69     48.98 o 
  -7  -3   6      385.40      453.36     34.83 o 
  -5  -3   6       88.11       92.12     21.91 o 
  -3  -3   6      511.74      665.79     41.85 o 
  -1  -3   6      303.14      326.54     32.15 o 
   1  -3   6      174.64      159.65     25.15 o 
   3  -3   6       39.16        7.30     24.23 o 
   5  -3   6      224.64      239.97     34.55 o 
   7  -3   6      147.08      155.67     32.85 o 
   9  -3   6       55.92       51.99     29.43 o 
  11  -3   6       49.24       25.20     32.00 o 
 -24  -2   6       12.96       13.57     27.14 o 
 -22  -2   6      130.05       48.24     33.57 o 
 -20  -2   6      600.33      584.14     50.13 o 
 -18  -2   6      234.46      211.48     29.57 o 
 -16  -2   6       63.98       57.04     19.02 o 
 -14  -2   6      451.40      492.57     35.12 o 
 -12  -2   6     2492.93     2313.86     67.50 o 
 -10  -2   6     2060.54     2199.90     62.59 o 
  -8  -2   6      802.72      767.32     37.55 o 
  -6  -2   6     1885.12     1703.76     54.14 o 
  -4  -2   6     1648.57     1462.37     49.46 o 
  -2  -2   6     1124.20     1028.20     43.58 o 
   0  -2   6      257.06      246.33     26.82 o 
   2  -2   6      136.89      143.49     22.01 o 
   4  -2   6      244.26      286.86     29.07 o 
   6  -2   6      381.93      398.34     35.33 o 
   8  -2   6        1.18      -24.00     24.00 o 
  10  -2   6       80.62       87.22     31.97 o 
  12  -2   6       83.62       54.16     31.75 o 
 -25  -1   6       61.37       53.62     30.34 o 
 -23  -1   6       85.26       79.64     29.37 o 
 -21  -1   6      109.59       18.12     29.15 o 
 -19  -1   6      146.02      162.71     27.12 o 
 -17  -1   6      488.51      463.51     35.88 o 
 -15  -1   6     1439.13     1444.10     53.39 o 
 -13  -1   6     1062.18     1062.76     43.45 o 
 -11  -1   6     1764.29     1637.88     48.20 o 
  -9  -1   6      443.32      478.18     26.79 o 
  -7  -1   6     5147.53     4741.48     76.78 o 
  -5  -1   6     1878.99     1858.03     48.83 o 
  -3  -1   6     2847.95     2540.16     58.28 o 
  -1  -1   6     1125.52     1144.52     42.07 o 
   1  -1   6      420.16      365.90     30.20 o 
   3  -1   6      487.73      521.21     32.97 o 
   5  -1   6      410.23      357.97     32.07 o 
   7  -1   6      229.36      225.50     30.57 o 
   9  -1   6      141.39      131.60     28.62 o 
  11  -1   6      115.03       88.30     30.59 o 
  13  -1   6      105.29       93.65     34.45 o 
 -26   0   6       62.91       34.85     33.78 o 
 -24   0   6      154.80      189.94     32.98 o 
 -22   0   6        0.62        0.00     20.74 o 
 -20   0   6      118.03      165.51     28.46 o 
 -18   0   6       43.29       46.45     19.68 o 
 -16   0   6      947.39      965.34     43.69 o 
 -14   0   6     2399.69     2370.18     62.67 o 
 -12   0   6      395.44      294.13     22.48 o 
 -10   0   6      201.04      221.76     21.93 o 
  -8   0   6     1953.84     1924.54     46.45 o 
  -6   0   6     9412.68     8682.73     97.70 o 
  -4   0   6     1456.04     1635.91     42.90 o 
  -2   0   6     1066.36     1151.21     38.33 o 
   0   0   6     2093.19     2057.86     54.34 o 
   2   0   6     1085.63     1127.51     44.68 o 
   4   0   6      319.08      282.00     29.24 o 
   6   0   6       75.81       64.47     20.56 o 
   8   0   6      475.93      444.79     41.86 o 
  10   0   6      133.89       80.19     26.21 o 
  12   0   6       39.35       45.85     28.52 o 
  14   0   6        1.98      -34.78     29.93 o 
 -11  -5   7       44.75       52.99     29.36 o 
  -9  -5   7       34.49       58.92     27.95 o 
  -7  -5   7       79.53      113.64     27.33 o 
  -5  -5   7       28.58       31.18     30.02 o 
  -3  -5   7       51.84      109.44     28.89 o 
 -18  -4   7       54.65       60.80     28.64 o 
 -16  -4   7      103.67       78.86     30.09 o 
 -14  -4   7       90.12      121.96     25.07 o 
 -12  -4   7      100.84      141.93     28.12 o 
 -10  -4   7      150.20      142.89     32.76 o 
  -8  -4   7      175.70      167.51     33.95 o 
  -6  -4   7       85.82      121.52     26.86 o 
  -4  -4   7      106.17       65.89     29.31 o 
  -2  -4   7      133.95      170.15     31.06 o 
   0  -4   7       26.18       38.61     27.39 o 
   2  -4   7       70.37       44.07     30.21 o 
   4  -4   7       78.08       77.51     34.85 o 
 -23  -3   7       80.73       42.59     33.66 o 
 -21  -3   7      146.02      106.17     34.80 o 
 -19  -3   7       78.84       64.35     30.12 o 
 -17  -3   7       88.78       66.89     24.67 o 
 -15  -3   7      398.52      328.45     39.75 o 
 -13  -3   7      213.18      205.07     30.32 o 
 -11  -3   7       49.58       48.04     22.47 o 
  -9  -3   7      399.11      414.22     37.21 o 
  -7  -3   7      325.89      367.50     34.07 o 
  -5  -3   7      275.47        4.23     20.26 o 
  -3  -3   7      323.08      242.33     34.85 o 
  -1  -3   7      337.63       16.09     21.21 o 
   1  -3   7       81.90       44.32     26.30 o 
   3  -3   7       88.08       88.07     25.73 o 
   5  -3   7       74.55       70.02     30.31 o 
   7  -3   7       15.45      -25.66     31.09 o 
   9  -3   7      105.04      145.12     35.57 o 
 -24  -2   7      117.21      172.71     36.08 o 
 -22  -2   7      306.66      346.92     40.11 o 
 -20  -2   7       21.85       26.45     23.94 o 
 -18  -2   7      201.35      222.59     29.38 o 
 -16  -2   7      366.85      370.88     34.64 o 
 -14  -2   7      965.67     1006.67     49.02 o 
 -12  -2   7      120.73      122.95     23.29 o 
 -10  -2   7      348.24      298.86     25.57 o 
  -8  -2   7     1193.76     1275.53     48.15 o 
  -6  -2   7      199.66      183.46     23.80 o 
  -4  -2   7      208.25      258.11     27.13 o 
  -2  -2   7      305.00      309.71     29.24 o 
   0  -2   7      998.72     1082.05     49.75 o 
   2  -2   7      100.62      131.72     21.66 o 
   4  -2   7       16.39       14.16     22.41 o 
   6  -2   7       55.40       65.94     23.44 o 
   8  -2   7      253.94      245.37     36.09 o 
  10  -2   7      167.89      142.45     37.34 o 
 -25  -1   7      112.64      182.99     31.34 o 
 -23  -1   7      175.71      164.56     32.79 o 
 -21  -1   7      244.88      310.51     33.18 o 
 -19  -1   7      414.72      452.94     39.47 o 
 -17  -1   7      343.66      242.99     28.42 o 
 -15  -1   7      444.98      496.66     33.81 o 
 -13  -1   7      379.58      399.96     30.07 o 
 -11  -1   7     1671.42     1488.14     48.98 o 
  -9  -1   7      939.69      868.41     36.36 o 
  -7  -1   7     1040.66     1000.72     39.69 o 
  -5  -1   7      476.61      505.49     28.90 o 
  -3  -1   7     1060.32     1146.72     44.15 o 
  -1  -1   7      888.94      787.49     40.51 o 
   1  -1   7     2422.77     2366.37     68.39 o 
   3  -1   7      393.35      419.76     33.61 o 
   5  -1   7      448.72      427.19     36.68 o 
   7  -1   7      143.95       81.22     27.34 o 
   9  -1   7       43.07       63.34     26.07 o 
  11  -1   7       63.13       55.41     29.68 o 
 -26   0   7       74.81       84.75     26.48 o 
 -24   0   7       85.07       80.68     24.82 o 
 -22   0   7        2.41       -7.87     22.72 o 
 -20   0   7      301.77      296.84     36.32 o 
 -18   0   7       65.29       80.46     18.21 o 
 -16   0   7        2.92        1.75     13.76 o 
 -14   0   7      338.50      361.04     26.27 o 
 -12   0   7      946.12      986.90     39.50 o 
 -10   0   7     1452.42     1375.05     44.42 o 
  -8   0   7      232.04      294.29     21.74 o 
  -6   0   7     1304.69     1435.93     44.37 o 
  -4   0   7     2450.96     2646.01     59.91 o 
  -2   0   7     3260.69     3410.78     72.27 o 
   0   0   7      178.40      180.79     20.92 o 
   2   0   7     1158.15     1275.06     51.56 o 
   4   0   7     1657.76     1602.16     61.59 o 
   6   0   7     1129.01     1132.61     55.26 o 
   8   0   7        3.34      -13.10     23.28 o 
  10   0   7        5.90       47.69     21.50 o 
  12   0   7       76.84       71.02     32.63 o 
  -9  -5   8       33.61       60.98     31.46 o 
  -7  -5   8       77.76       28.68     38.61 o 
 -18  -4   8       17.81        0.00     30.02 o 
 -16  -4   8       85.21      118.35     30.53 o 
 -14  -4   8       80.02       79.08     30.12 o 
 -12  -4   8       76.17       64.44     31.81 o 
 -10  -4   8      207.27      208.88     30.69 o 
  -8  -4   8      277.28      190.16     40.05 o 
  -6  -4   8      146.17      217.30     33.35 o 
  -4  -4   8       76.24       49.74     28.52 o 
  -2  -4   8       46.58       36.45     24.66 o 
   0  -4   8      151.55      159.68     35.27 o 
   2  -4   8       65.40       47.48     26.70 o 
 -23  -3   8       81.28       87.88     31.25 o 
 -21  -3   8       29.19       25.63     27.58 o 
 -19  -3   8       93.31      149.76     27.39 o 
 -17  -3   8      114.62       75.86     27.90 o 
 -15  -3   8      241.44      265.23     33.02 o 
 -13  -3   8       94.62      112.09     24.67 o 
 -11  -3   8      316.45      352.98     35.79 o 
  -9  -3   8      459.35      552.27     40.42 o 
  -7  -3   8      119.94       87.43     26.61 o 
  -5  -3   8      202.58      185.41     28.31 o 
  -3  -3   8      513.64      579.44     42.31 o 
  -1  -3   8      317.21      272.34     36.01 o 
   1  -3   8       98.01      124.34     27.02 o 
   3  -3   8       54.50       55.63     27.01 o 
   5  -3   8       32.43       15.98     28.05 o 
   7  -3   8       89.61      147.25     28.49 o 
 -24  -2   8       72.93       62.24     25.57 o 
 -22  -2   8      107.38      108.80     25.14 o 
 -20  -2   8      205.74      193.17     33.77 o 
 -18  -2   8      205.75      239.12     25.96 o 
 -16  -2   8      305.57      305.05     31.71 o 
 -14  -2   8      525.31      494.54     36.86 o 
 -12  -2   8      283.67      284.48     27.76 o 
 -10  -2   8      444.64      421.43     33.68 o 
  -8  -2   8      153.83      145.98     21.23 o 
  -6  -2   8       85.19       92.06     20.50 o 
  -4  -2   8      587.89      501.02     36.43 o 
  -2  -2   8     1146.09     1353.27     57.48 o 
   0  -2   8      107.99      125.98     23.60 o 
   2  -2   8      120.70      128.77     26.11 o 
   4  -2   8      236.59      248.07     35.21 o 
   6  -2   8      278.12      322.72     42.12 o 
   8  -2   8       81.91       94.75     29.77 o 
 -25  -1   8       39.14       35.32     29.27 o 
 -23  -1   8      121.48      128.39     28.40 o 
 -21  -1   8      303.54      304.10     35.13 o 
 -19  -1   8      267.62      205.05     30.33 o 
 -17  -1   8      716.37      733.44     43.76 o 
 -15  -1   8      772.86      836.74     45.10 o 
 -13  -1   8      548.00      575.07     34.89 o 
 -11  -1   8     1012.48     1058.63     44.28 o 
  -9  -1   8     1239.92     1228.20     47.80 o 
  -7  -1   8     1094.63     1047.32     43.01 o 
  -5  -1   8      406.64      354.06     28.38 o 
  -3  -1   8      373.73      332.26     29.63 o 
  -1  -1   8      491.57      439.58     35.60 o 
   1  -1   8      414.08      489.86     35.34 o 
   3  -1   8      317.11      296.64     34.38 o 
   5  -1   8      346.08      293.20     39.30 o 
   7  -1   8       70.48       91.02     25.45 o 
   9  -1   8       83.72       89.70     32.97 o 
  11  -1   8       49.33       64.81     31.78 o 
 -26   0   8       31.90       53.18     26.57 o 
 -24   0   8      109.73      185.47     28.40 o 
 -22   0   8      439.21      424.64     42.42 o 
 -20   0   8      145.25      105.81     26.84 o 
 -18   0   8      476.40      513.72     37.38 o 
 -16   0   8      848.88      893.82     44.04 o 
 -14   0   8       39.85       39.08     11.97 o 
 -12   0   8        9.49       23.88     11.94 o 
 -10   0   8      369.56      376.08     27.50 o 
  -8   0   8     6224.37     6378.69     98.45 o 
  -6   0   8      604.65      555.11     31.39 o 
  -4   0   8        2.36       10.43     13.22 o 
  -2   0   8       49.01       53.63     17.11 o 
   0   0   8     1292.73     1289.16     52.68 o 
   2   0   8     1388.75     1320.08     60.14 o 
   4   0   8      326.75      353.58     34.98 o 
   6   0   8       62.01       49.33     27.11 o 
   8   0   8       53.59       61.65     26.42 o 
  10   0   8      182.90      159.19     39.78 o 
 -18  -4   9       44.06       17.24     31.43 o 
 -16  -4   9        2.28      -26.17     32.71 o 
 -14  -4   9      110.11       53.35     36.74 o 
 -12  -4   9      207.04      167.71     36.71 o 
 -10  -4   9      150.55      126.11     30.31 o 
  -8  -4   9       55.05       66.03     29.08 o 
  -6  -4   9       90.15       73.09     33.35 o 
  -4  -4   9      117.02       78.36     30.87 o 
  -2  -4   9       91.69      111.08     31.69 o 
   0  -4   9       81.99       99.85     36.61 o 
 -23  -3   9       64.73      147.49     31.03 o 
 -21  -3   9       77.96      125.74     33.97 o 
 -19  -3   9       34.87       74.43     25.45 o 
 -17  -3   9       77.73       99.82     22.53 o 
 -15  -3   9      235.64      206.52     33.36 o 
 -13  -3   9      303.95      382.30     37.48 o 
 -11  -3   9      216.23      199.05     28.94 o 
  -9  -3   9       40.82       24.04     27.39 o 
  -7  -3   9      149.77      167.35     31.16 o 
  -5  -3   9      168.97      129.73     29.72 o 
  -3  -3   9      118.82       78.27     27.11 o 
  -1  -3   9      131.12      102.41     33.32 o 
   1  -3   9      129.43      124.76     33.35 o 
   3  -3   9       75.31        6.42     33.72 o 
   5  -3   9       89.79       77.04     36.04 o 
 -24  -2   9      183.62      153.33     38.18 o 
 -22  -2   9       71.66        2.95     29.93 o 
 -20  -2   9       11.67       -2.66     23.47 o 
 -18  -2   9      162.19      163.84     26.90 o 
 -16  -2   9      728.17      678.32     46.02 o 
 -14  -2   9      476.95      507.64     41.12 o 
 -12  -2   9      109.79      108.78     24.17 o 
 -10  -2   9       28.28       43.22     17.80 o 
  -8  -2   9      566.32      582.30     39.53 o 
  -6  -2   9      487.43      465.50     36.79 o 
  -4  -2   9      129.34       97.03     29.97 o 
  -2  -2   9       92.12      101.31     26.17 o 
   0  -2   9      313.00      326.99     33.47 o 
   2  -2   9      344.91      344.47     37.30 o 
   4  -2   9       44.87       61.74     24.41 o 
   6  -2   9       38.37       48.76     27.01 o 
   8  -2   9       59.86       93.71     31.00 o 
 -27  -1   9       53.82       60.55     30.02 o 
 -25  -1   9        4.90      -22.31     21.84 o 
 -23  -1   9      123.84       94.04     29.18 o 
 -21  -1   9       50.28       33.16     23.54 o 
 -19  -1   9      139.58      160.67     26.18 o 
 -17  -1   9      833.18      740.10     43.37 o 
 -15  -1   9     1441.15     1402.77     56.73 o 
 -13  -1   9      290.62      313.49     27.36 o 
 -11  -1   9      419.79      414.01     28.75 o 
  -9  -1   9     1961.82     1965.78     62.16 o 
  -7  -1   9      784.13      814.93     42.72 o 
  -5  -1   9      469.31      482.31     36.01 o 
  -3  -1   9      585.23      669.16     38.66 o 
  -1  -1   9      169.08      192.98     25.68 o 
   1  -1   9      136.31       86.99     24.01 o 
   3  -1   9      123.60      134.89     26.33 o 
   5  -1   9      173.77      167.63     32.51 o 
   7  -1   9       42.03       54.00     26.76 o 
   9  -1   9       58.46       -7.11     36.57 o 
 -26   0   9       12.68       13.13     25.04 o 
 -24   0   9        4.62        0.00     23.78 o 
 -22   0   9      255.81      300.32     35.12 o 
 -20   0   9      482.16      483.18     39.83 o 
 -18   0   9      944.70      994.86     50.11 o 
 -16   0   9      694.01      594.64     39.52 o 
 -14   0   9      204.42      231.85     28.38 o 
 -12   0   9      685.38      722.07     38.21 o 
 -10   0   9     3797.50     3540.10     79.73 o 
  -8   0   9      615.86      586.69     34.87 o 
  -6   0   9      173.84      171.78     23.20 o 
  -4   0   9      567.67      601.29     37.59 o 
  -2   0   9      813.80      899.02     45.51 o 
   0   0   9        0.74        0.00     15.32 o 
   2   0   9        0.85       11.63     19.58 o 
   4   0   9      294.64      289.16     33.46 o 
   6   0   9      111.66      113.94     29.93 o 
   8   0   9       62.33       52.46     27.42 o 
 -18  -4  10       36.96       60.01     27.11 o 
 -16  -4  10       76.24       64.12     31.12 o 
 -14  -4  10       85.63       39.18     34.85 o 
 -12  -4  10       94.30      131.08     29.12 o 
 -10  -4  10       10.56       25.38     24.97 o 
  -8  -4  10      108.63      140.58     32.57 o 
  -6  -4  10       82.23       71.74     30.59 o 
  -4  -4  10       12.09       16.86     29.58 o 
  -2  -4  10       50.34       24.66     30.12 o 
 -23  -3  10       33.94       21.22     34.66 o 
 -21  -3  10       22.27       58.88     25.35 o 
 -19  -3  10       58.07       33.53     26.73 o 
 -17  -3  10       59.31       22.94     30.87 o 
 -15  -3  10      115.33      117.42     27.71 o 
 -13  -3  10      235.53      166.29     36.88 o 
 -11  -3  10      179.72      207.39     29.35 o 
  -9  -3  10      235.31      324.01     34.68 o 
  -7  -3  10       91.78       73.81     24.73 o 
  -5  -3  10       63.08      109.07     24.70 o 
  -3  -3  10       81.58       85.85     26.23 o 
  -1  -3  10      119.47       48.65     27.55 o 
   1  -3  10       70.90       97.91     28.83 o 
   3  -3  10       18.83       35.29     33.09 o 
 -26  -2  10       67.68       93.80     33.47 o 
 -24  -2  10       31.98       32.75     26.20 o 
 -22  -2  10       48.74       23.88     25.67 o 
 -20  -2  10       73.67       62.93     27.49 o 
 -18  -2  10      122.45      134.07     29.62 o 
 -16  -2  10       38.57       59.14     21.81 o 
 -14  -2  10      175.96      188.84     29.13 o 
 -12  -2  10      508.80      533.70     42.28 o 
 -10  -2  10      433.82      465.07     35.77 o 
  -8  -2  10      103.88      108.71     26.80 o 
  -6  -2  10       86.74       89.77     23.10 o 
  -4  -2  10      316.38      368.68     37.95 o 
  -2  -2  10      370.97      361.17     37.02 o 
   0  -2  10      135.42      106.46     30.28 o 
   2  -2  10       43.99       65.50     26.95 o 
   4  -2  10       95.10       71.87     28.49 o 
   6  -2  10       91.05       61.15     39.24 o 
 -27  -1  10       42.02       70.89     29.24 o 
 -25  -1  10       34.18       51.02     21.62 o 
 -23  -1  10      133.10       63.26     31.25 o 
 -21  -1  10      140.40      148.31     30.91 o 
 -19  -1  10       38.30       28.42     17.39 o 
 -17  -1  10      306.61      283.56     34.06 o 
 -15  -1  10      192.50      193.31     26.31 o 
 -13  -1  10      217.69      160.66     25.90 o 
 -11  -1  10      448.73      462.31     34.53 o 
  -9  -1  10      280.87      326.10     30.21 o 
  -7  -1  10      683.09      784.52     46.11 o 
  -5  -1  10      551.51      504.41     40.28 o 
  -3  -1  10      903.04      918.10     52.39 o 
  -1  -1  10      248.31      312.12     34.28 o 
   1  -1  10      414.01      550.58     42.35 o 
   3  -1  10      226.15      243.78     31.54 o 
   5  -1  10       32.98       69.95     25.45 o 
   7  -1  10       63.17      109.53     30.18 o 
 -26   0  10        0.38       -9.84     18.83 o 
 -24   0  10      255.99      244.46     39.42 o 
 -22   0  10      266.58      233.19     31.58 o 
 -20   0  10       97.77       78.99     23.07 o 
 -18   0  10      234.91      292.37     30.39 o 
 -16   0  10      981.55     1206.33     52.23 o 
 -14   0  10     1098.63     1102.00     49.96 o 
 -12   0  10       44.31       39.80     18.65 o 
 -10   0  10      249.49      240.98     26.41 o 
  -8   0  10      738.49      667.29     38.31 o 
  -6   0  10     1142.12     1095.10     51.89 o 
  -4   0  10      306.77      255.13     29.58 o 
  -2   0  10       10.74        8.71     17.39 o 
   0   0  10      276.93      281.95     32.40 o 
   2   0  10      282.99      290.75     36.82 o 
   4   0  10        1.42       -5.86     19.90 o 
   6   0  10        0.69        6.55     21.68 o 
 -16  -4  11       35.83       77.15     29.33 o 
 -14  -4  11       34.40       64.93     20.78 o 
 -12  -4  11       13.31       16.86     32.87 o 
 -10  -4  11      108.93      151.77     34.57 o 
  -8  -4  11       16.42      -13.66     32.75 o 
  -6  -4  11        9.33       38.51     34.12 o 
 -23  -3  11       40.51       43.09     31.71 o 
 -21  -3  11       66.63      110.51     26.58 o 
 -19  -3  11       15.91      -15.73     25.76 o 
 -17  -3  11       49.41       26.92     30.65 o 
 -15  -3  11       90.84      112.24     28.65 o 
 -13  -3  11      187.28      224.76     34.64 o 
 -11  -3  11      237.70      220.12     38.73 o 
  -9  -3  11      134.46       84.23     37.02 o 
  -7  -3  11      190.49      206.98     36.59 o 
  -5  -3  11      113.97      137.35     27.05 o 
  -3  -3  11      144.91      153.98     34.58 o 
  -1  -3  11       16.59      -23.38     29.30 o 
   1  -3  11       22.23       39.39     31.43 o 
 -24  -2  11       69.21       59.77     34.51 o 
 -22  -2  11      114.06      122.12     22.00 o 
 -20  -2  11       83.30       48.05     24.79 o 
 -18  -2  11       30.17       31.71     22.44 o 
 -16  -2  11      141.92      115.27     26.52 o 
 -14  -2  11      279.12      330.59     34.88 o 
 -12  -2  11      144.62      165.53     29.91 o 
 -10  -2  11      205.02      210.43     31.64 o 
  -8  -2  11      465.18      366.62     39.35 o 
  -6  -2  11      514.99      520.95     45.35 o 
  -4  -2  11      162.44      158.35     35.39 o 
  -2  -2  11       74.29       73.31     27.93 o 
   0  -2  11      130.96      124.85     28.71 o 
   2  -2  11      141.42      102.66     33.60 o 
 -27  -1  11       40.29       53.34     29.52 o 
 -25  -1  11      124.37      112.81     31.41 o 
 -23  -1  11       75.67       35.17     25.89 o 
 -21  -1  11      205.39      241.43     32.86 o 
 -19  -1  11      405.17      341.76     39.31 o 
 -17  -1  11      323.52      351.35     33.19 o 
 -15  -1  11      270.47      271.80     28.76 o 
 -13  -1  11      146.58      135.56     26.80 o 
 -11  -1  11      619.59      696.15     43.68 o 
  -9  -1  11      200.48      224.42     27.78 o 
  -7  -1  11      196.26      225.42     28.94 o 
  -5  -1  11      277.51      228.39     36.85 o 
  -3  -1  11      202.25      222.21     30.85 o 
  -1  -1  11      370.64      374.77     39.52 o 
   1  -1  11      188.62      228.08     32.83 o 
   3  -1  11       32.98       25.70     27.64 o 
   5  -1  11       55.00       85.06     30.09 o 
 -26   0  11      100.85       79.24     37.93 o 
 -24   0  11       10.55      -11.94     21.12 o 
 -22   0  11      165.10      152.17     26.90 o 
 -20   0  11      634.84      754.73     49.01 o 
 -18   0  11      807.87      855.04     52.91 o 
 -16   0  11       20.19        6.46     18.68 o 
 -14   0  11      114.35      105.01     21.69 o 
 -12   0  11      816.64      918.61     49.09 o 
 -10   0  11      132.30      124.55     22.20 o 
  -8   0  11      102.20      121.34     22.44 o 
  -6   0  11       25.06       -2.16     18.14 o 
  -4   0  11       72.81       73.44     21.28 o 
  -2   0  11      222.06      178.70     31.61 o 
   0   0  11      127.08      116.55     29.81 o 
   2   0  11       15.76       14.92     22.91 o 
   4   0  11       17.71       32.93     23.75 o 
 -14  -4  12       18.46       -3.60     32.81 o 
 -12  -4  12       34.06       50.08     30.77 o 
 -10  -4  12       17.05      -17.99     28.11 o 
 -21  -3  12       21.88        6.93     27.20 o 
 -19  -3  12       64.00       65.56     27.02 o 
 -17  -3  12      149.56      163.48     34.17 o 
 -15  -3  12       95.88      112.96     31.88 o 
 -13  -3  12       58.34       84.21     27.23 o 
 -11  -3  12       78.58       21.03     28.68 o 
  -9  -3  12      119.13      192.21     28.46 o 
  -7  -3  12       86.13       94.18     30.75 o 
  -5  -3  12      121.54      147.23     33.54 o 
  -3  -3  12       41.04       -3.45     31.40 o 
 -24  -2  12        5.32      -44.12     30.93 o 
 -22  -2  12       26.48      -22.03     22.94 o 
 -20  -2  12      149.42      114.95     31.88 o 
 -18  -2  12      266.84      281.73     36.69 o 
 -16  -2  12      129.46      157.74     29.15 o 
 -14  -2  12      140.08      111.98     32.01 o 
 -12  -2  12      162.95      211.62     32.64 o 
 -10  -2  12      182.43      203.04     33.73 o 
  -8  -2  12      167.39      208.29     30.69 o 
  -6  -2  12       86.84       61.21     29.46 o 
  -4  -2  12      255.03      276.54     38.57 o 
  -2  -2  12      113.81      106.82     32.35 o 
   0  -2  12       25.30       13.54     28.33 o 
 -27  -1  12      119.58      115.07     35.61 o 
 -25  -1  12       21.09      -26.29     28.64 o 
 -23  -1  12       45.96       63.37     27.17 o 
 -21  -1  12      282.28      290.49     38.92 o 
 -19  -1  12      337.04      399.36     39.15 o 
 -17  -1  12       67.12       61.71     24.32 o 
 -15  -1  12      189.31      216.22     31.98 o 
 -13  -1  12      574.22      459.24     39.49 o 
 -11  -1  12       71.97       69.80     23.51 o 
  -9  -1  12       96.74      106.79     25.01 o 
  -7  -1  12      252.93      374.93     34.37 o 
  -5  -1  12       51.20       23.41     27.42 o 
  -3  -1  12       71.64       64.06     27.14 o 
  -1  -1  12       73.80       66.22     27.27 o 
   1  -1  12       86.02       81.93     33.25 o 
   3  -1  12       28.55       -7.18     31.24 o 
 -26   0  12       68.76       70.42     23.94 o 
 -24   0  12       23.23       45.94     20.56 o 
 -22   0  12       46.31       25.32     27.14 o 
 -20   0  12      524.62      517.36     43.40 o 
 -18   0  12        2.47       14.66     16.95 o 
 -16   0  12      207.20      200.43     29.85 o 
 -14   0  12      642.71      565.59     42.08 o 
 -12   0  12      234.64      205.62     29.63 o 
 -10   0  12       58.89        6.77     20.31 o 
  -8   0  12      184.79      179.25     28.41 o 
  -6   0  12      417.83      484.25     41.07 o 
  -4   0  12       59.39       88.54     22.69 o 
  -2   0  12       55.55       14.04     22.63 o 
   0   0  12      175.48      201.74     32.64 o 
   2   0  12      117.02      160.55     35.70 o 
 -21  -3  13       19.03       35.91     30.05 o 
 -19  -3  13      107.93      113.40     37.17 o 
 -17  -3  13       44.31       63.15     27.20 o 
 -15  -3  13       66.69       61.90     26.67 o 
 -13  -3  13       78.24       67.92     28.02 o 
 -11  -3  13       35.74      -50.49     33.66 o 
  -9  -3  13       23.44       69.72     23.72 o 
  -7  -3  13       39.36       -6.86     32.18 o 
  -5  -3  13      109.56      143.37     36.89 o 
 -24  -2  13       32.39        0.00     27.08 o 
 -22  -2  13       33.61       36.04     23.85 o 
 -20  -2  13       67.53       46.45     30.81 o 
 -18  -2  13      156.29      148.06     38.62 o 
 -16  -2  13      225.15      183.74     36.31 o 
 -14  -2  13      286.50      372.94     39.14 o 
 -12  -2  13       10.65       39.51     24.29 o 
 -10  -2  13       60.86       74.53     27.49 o 
  -8  -2  13      135.26      112.35     29.28 o 
  -6  -2  13      284.09      364.83     40.55 o 
  -4  -2  13       37.89       19.62     25.32 o 
  -2  -2  13        8.91      -27.89     29.17 o 
 -25  -1  13       71.02       97.97     24.60 o 
 -23  -1  13       28.80       43.87     29.05 o 
 -21  -1  13      129.97      114.32     30.88 o 
 -19  -1  13      137.52      213.44     33.13 o 
 -17  -1  13      219.87      276.43     37.03 o 
 -15  -1  13      185.82      227.74     32.10 o 
 -13  -1  13      109.15       92.28     25.89 o 
 -11  -1  13      249.44      256.10     33.84 o 
  -9  -1  13      177.70      175.19     31.19 o 
  -7  -1  13      154.56      141.13     31.44 o 
  -5  -1  13       16.32       -5.86     24.47 o 
  -3  -1  13       98.00      106.25     35.64 o 
  -1  -1  13       67.27       60.64     28.58 o 
 -26   0  13       89.71      103.05     30.34 o 
 -24   0  13       40.43       50.67     27.61 o 
 -22   0  13       41.89       64.75     27.61 o 
 -20   0  13       13.34       22.09     21.75 o 
 -18   0  13        2.43      -18.36     20.15 o 
 -16   0  13        0.94      -20.24     19.27 o 
 -14   0  13       78.02       72.06     22.63 o 
 -12   0  13      323.34      318.12     32.40 o 
 -10   0  13      463.23      554.47     44.06 o 
  -8   0  13      180.06      141.52     30.79 o 
  -6   0  13       58.95       77.16     26.73 o 
  -4   0  13      263.28      337.88     42.68 o 
  -2   0  13      257.57      303.50     43.12 o 
   0   0  13       80.53       17.11     35.45 o 
 -17  -3  14       66.77      105.99     27.36 o 
 -15  -3  14       48.61       90.69     26.11 o 
 -13  -3  14       13.81        3.48     29.80 o 
 -11  -3  14       26.31       31.78     32.94 o 
 -22  -2  14       24.71       20.59     27.86 o 
 -20  -2  14      147.49      206.30     36.33 o 
 -18  -2  14      146.69      158.12     34.07 o 
 -16  -2  14       92.30       37.14     25.14 o 
 -14  -2  14       19.02       58.35     26.23 o 
 -12  -2  14      113.03       74.22     33.01 o 
 -10  -2  14      131.39      132.66     34.61 o 
  -8  -2  14       65.98       32.69     30.65 o 
  -6  -2  14        5.62      -17.11     30.43 o 
 -25  -1  14       54.36       76.97     26.64 o 
 -23  -1  14      162.84      193.42     33.92 o 
 -21  -1  14       53.46       21.69     31.43 o 
 -19  -1  14       74.56       56.29     28.27 o 
 -17  -1  14       56.89       68.95     24.38 o 
 -15  -1  14      141.84      149.81     30.85 o 
 -13  -1  14      104.24       90.43     21.16 o 
 -11  -1  14      180.85      183.72     35.61 o 
  -9  -1  14      128.16      174.60     35.39 o 
  -7  -1  14       16.67       21.65     24.16 o 
  -5  -1  14      131.32       94.85     32.88 o 
  -3  -1  14       55.53       97.72     25.17 o 
 -26   0  14       42.26       35.44     26.98 o 
 -24   0  14      149.20      138.68     35.27 o 
 -22   0  14      296.62      322.60     38.98 o 
 -20   0  14       31.97      108.84     29.87 o 
 -18   0  14        5.97        2.82     24.16 o 
 -16   0  14       30.02       44.16     18.71 o 
 -14   0  14       59.86       38.30     26.23 o 
 -12   0  14      101.60      104.82     24.67 o 
 -10   0  14       36.11       16.95     24.95 o 
  -8   0  14       23.49       35.25     22.75 o 
  -6   0  14      150.87      179.47     32.76 o 
  -4   0  14      180.46      148.25     40.75 o 
  -2   0  14       29.15       70.70     27.83 o 
 -20  -2  15       45.24       41.74     31.90 o 
 -18  -2  15       40.27      -13.57     29.18 o 
 -16  -2  15       36.21       26.76     25.04 o 
 -14  -2  15       50.60       13.38     31.37 o 
 -12  -2  15       53.16       37.26     31.97 o 
 -10  -2  15       15.89      -24.32     28.01 o 
  -8  -2  15       14.60       61.29     21.34 o 
 -23  -1  15       80.43       69.01     30.87 o 
 -21  -1  15       20.12       46.13     25.95 o 
 -19  -1  15      110.33      130.52     32.00 o 
 -17  -1  15      149.12      109.06     33.98 o 
 -15  -1  15       19.83       40.17     29.49 o 
 -13  -1  15       89.61       99.64     32.66 o 
 -11  -1  15       99.44       25.45     32.44 o 
  -9  -1  15       46.74        3.29     30.34 o 
  -7  -1  15      101.42      161.86     33.57 o 
 -24   0  15      116.95      141.99     36.83 o 
 -22   0  15        0.36       16.42     25.22 o 
 -20   0  15      155.43      258.43     36.74 o 
 -18   0  15      214.80      244.96     39.22 o 
 -16   0  15       88.03       87.45     28.46 o 
 -14   0  15        5.63       24.10     22.56 o 
 -12   0  15       60.42       51.99     25.76 o 
 -10   0  15      153.58      192.01     37.12 o 
  -8   0  15        1.81      -44.79     29.86 o 
  -6   0  15       94.44       89.86     30.90 o 
 -21  -1  16       40.58        3.51     30.05 o 
 -19  -1  16       69.61       75.47     28.71 o 
 -17  -1  16       44.44       54.15     32.81 o 
 -15  -1  16       70.48       40.62     33.16 o 
 -13  -1  16       69.32       92.52     29.68 o 
 -11  -1  16       57.85       24.60     28.77 o 
 -22   0  16       23.19        0.00     29.68 o 
 -20   0  16       79.77       27.11     33.54 o 
 -18   0  16      102.90      112.90     28.96 o 
 -16   0  16       79.56       92.33     28.74 o 
 -14   0  16      163.30      185.90     43.29 o 
 -12   0  16       72.51       54.16     30.65 o 
 -10   0  16        0.54      -34.94     26.13 o 
 -18   0  17       43.41       72.11     29.74 o 
 -16   0  17       82.75       43.25     35.32 o 
                                                 
